# Supplementary material for: Exploring Short and Efficient Synthetic Routes Using Titanocene(III)-Catalyzed Reactions: Total Synthesis of Natural Meroterpenes with Trisubstituted Unsaturations
Source: Molecules. 2022 Apr 8;27(8):2400. doi: 10.3390/molecules27082400 (PMC9031794; doi:10.3390/molecules27082400)
Supplement: Supplementary file 1 [file molecules-27-02400-s001.zip]

Archive with 1 entries (1 files):
- molecules-1665149-supplementary.pdf
